# Supplementary material for: Chloroplast Ribosomes Interact With the Insertase Alb3 in the Thylakoid Membrane
Source: Front Plant Sci. 2021 Dec 23;12:781857. doi: 10.3389/fpls.2021.781857 (PMC8733628; doi:10.3389/fpls.2021.781857)
Supplement: Supplementary file 1 [file data_sheet_1.zip]

Archive with 10 entries (9 files):
- Supplement/
- Supplement/Figure S1.png
- Supplement/Figure S2.png
- Supplement/Figure S3.png
- Supplement/Figure S4.png
- Supplement/Figure S5.png
- Supplement/SuppFile1.txt
- Supplement/SuppFile2.nwk
- Supplement/SuppMaterial.docx
- Supplement/SuppTable 1.docx
