# Supplementary material for: Chloroplast Ribosomes Interact With the Insertase Alb3 in the Thylakoid Membrane
Source: Front Plant Sci. 2021 Dec 23;12:781857. doi: 10.3389/fpls.2021.781857 (PMC8733628; doi:10.3389/fpls.2021.781857)
Supplement: Supplementary file 1 [file data_sheet_1.zip › Supplement/SuppFile1.txt]

>Calothrix_parietina/CY/CB/WP_015200881.1/NCBI/1-210_50S_ribosomal_protein_L4
------------------------------------------------------------------------
----------------------------MFECVVKNWQGEQV-------GQKTFELKVA-KEESASHIVHRA
LMRQMSNARQGNAST-----KTRSEVRGGGRKPW---RQKGTGRARAGSIRSPLWRGGGVIFGPKP--RDFS
IQMNRKERRLALRTAFASRI----------------DDMIIVED-FGSQLQ---RPKTKELVNAIARWGAEP
---DK----------------------RVLLIYCEN--NQNLYLSARNIANVKVFSANTINIYDILHA----
EKIIVTASAIDKIQEVFGA-----------------------------------------------------
------------------------------------------------------------------------
--------------------------------------------
>Calothrix_elsteri/CY/CB/WP_095721841.1/NCBI/1-210_50S_ribosomal_protein_L4
------------------------------------------------------------------------
----------------------------MFECVVKNWQGEQV-------GQKTFEMKVA-KEENASHIVHRA
LVRQMTNARQGSANT-----KTRSEVRGGGRKPW---RQKGTGRARAGSIRSPLWRGGGVIFGPKP--RKFN
IEMNRKERKLALRTAFASRI----------------DDLIVVEE-FNSQMS---RPKTKELVSAIARWGSAP
---EN----------------------KTLLITSER--NDNVYFSARNVENLKMLSANQLNVYDMLNA----
DKIIITAQALEQVQEVYSA-----------------------------------------------------
------------------------------------------------------------------------
--------------------------------------------
>Fischerella_sp._NIES4106/CY/CB/WP_096675224.1/NCBI/1-210_50S_ribosomal_protein_L4
------------------------------------------------------------------------
----------------------------MFECVVKNWQGEQV-------GQKSFDLQVA-KEKTASHVVHRA
LVRQMANARQGTAST-----KTRSEVRGGGRKPW---RQKGTGRARAGSIRSPLWRGGGVIFGPKP--KDYE
IKMNRKERKLALRTAFAGRV----------------DDLIVVEE-FSEQLQ---RPKTKELVSAIARWGVEP
---ES----------------------NTLLVLSEK--SENVILSARNVENLKLIAADNLNVYDLLNA----
DKIILTASALEKIQEVYSA-----------------------------------------------------
------------------------------------------------------------------------
--------------------------------------------
>Fischerella_muscicola/CY/CB/WP_016868089.1/NCBI/1-210_50S_ribosomal_protein_L4
------------------------------------------------------------------------
----------------------------MFECVVKNWQGEQV-------GQKSFDLRVA-KEETAAHVVHRA
LVRQMTNARHGTAST-----KTRSEVRGGGRKPW---RQKGTGRARAGSIRSPLWRGGGVIFGPKP--RDYN
IKMNSKERKLALRTAFASRV----------------DDLIVVEE-FSEQLQ---RPKTKELVSAIARWGADP
---ES----------------------KTLLVLSEK--NENVILSARNVENLKLIAADHLNVYDLLHA----
DKIVVTASALEKIQEVYSA-----------------------------------------------------
------------------------------------------------------------------------
--------------------------------------------
>Fischerella_thermalis/CY/CB/WP_102186972.1/NCBI/1-210_50S_ribosomal_protein_L4
------------------------------------------------------------------------
----------------------------MFECVVKNWQGEQV-------GQKSFDLRVA-KEQTAAHIVHRA
LIRQMANARQGTAST-----KTRSEVRGGGRKPW---RQKGTGRARAGSIRSPLWRGGGVIFGPKP--RDYE
IKMNRKERKLALRTAFASRI----------------DDLIVVEE-FSEQLQ---RPKTKELVSAIARWGADP
---ES----------------------KTLLVLSEK--NENVLLSARNVENLKLIAADNLNVYDLLHA----
DKIVVTASALEKIQEVYSA-----------------------------------------------------
------------------------------------------------------------------------
--------------------------------------------
>Mastigocladopsis_repens/CY/CB/WP_017314761.1/NCBI/1-209_50S_ribosomal_protein_L4
------------------------------------------------------------------------
----------------------------MFECIVKNWQGEQV-------GQKTFDWKVA-KEETASHVVHRA
LVRQMANARQGTAST-----KTRSEVRGGGRKPW---RQKGTGRARAGSIRSPLWRGGGVTFGPKP--RDYE
IKMNRKERRLALRTAFASRI----------------DDLIVVED-FGDQLQ---RPKTKELVEVITRWGSKP
---EN----------------------QTLLILSER--TENVYLSARNVEKLKLIGADQLNVYDLLHA----
DKIIVTASALEKIQEVYK------------------------------------------------------
------------------------------------------------------------------------
--------------------------------------------
>Tolypothrix_bouteillei/CY/CB/WP_038080277.1/NCBI/1-210_50S_ribosomal_protein_L4
------------------------------------------------------------------------
----------------------------MFECAVKNWQGDQV-------GQTTFDLKVA-KEKTASHIVHRA
LVRQMTNARQGTAST-----KTRSEVRGGGRKPW---RQKGTGRARAGSIRSPLWRGGGVIFGPKP--RDFE
IKMNRKERQLALRTAFASRI----------------DDLIVVEE-FSDQIQ---RPKTKELVSAIARWGAAP
---ES----------------------KTLLVLSEQ--VENVYLSARNVENLKLISADQLNVYDLLHA----
DKIVVTAQALGKIQEVYGG-----------------------------------------------------
------------------------------------------------------------------------
--------------------------------------------
>Nostocales_cyanobacterium_HT582/CY/CB/WP_087544781.1/NCBI/1-210_50S_ribosomal_protein_L4
------------------------------------------------------------------------
----------------------------MFEYVVKNWQGEEV-------GQKTFDLKVA-KEETASHVVHRA
LVRQMTNARQGTAST-----KTRSEVRGGGRKPW---RQKGTGRARAGSIRSPLWRGGGVIFGPKP--RDYE
IKMNRKERRLALRTAFASRI----------------DDLIVVEE-FSDQIQ---RPKTKELVGAIARWGSDL
---DS----------------------KTLLILSER--TENVYLSARNIENLKLIAADQLNVYDLLHA----
DKIVVTAPALEKIQEVYSD-----------------------------------------------------
------------------------------------------------------------------------
--------------------------------------------
>Calothrix_rhizosoleniae/CY/CB/WP_088242713.1/NCBI/1-210_50S_ribosomal_protein_L4
------------------------------------------------------------------------
----------------------------MFECEVKNWEGDSV-------GQKTFELRVA-KEETASHIVHRA
LVRQMTNSRQGTAST-----KTRSEVRGGGRKPW---RQKGTGRARAGSIRSPLWRGGGVIFGPKP--RDYN
LKMNRKERRLALRTAFASRL----------------DDLIVVEE-FSQQFS---RPKTKDLVGAIASWGAAA
---DS----------------------KTLLILSER--SENVYLSARNAKNVKLLIADQLNVYDLLHA----
DKVVVTVSALEKIQEVYSD-----------------------------------------------------
------------------------------------------------------------------------
--------------------------------------------
>Calothrix_sp._336/CY/CB/WP_035156572.1/NCBI/1-210_50S_ribosomal_protein_L4
------------------------------------------------------------------------
----------------------------MVECVVKNWQGEQV-------GQKSFDLRVA-KETTAAHVVHRA
LVRQLNNARQGTAST-----KTRSEVRGGGRKPW---RQKGTGRARAGSTRSPLWRGGGVIFGPKP--REFD
LKMNRKERRLALRTAFAGRA----------------EDLIVVEE-FGDQLS---RPKTKELVAAIARWGSEP
---GN----------------------KTLLILPER--TENIYLSARNIENLKLMIADQLNVFDLLHA----
DKIVITASALEKIQEVYSD-----------------------------------------------------
------------------------------------------------------------------------
--------------------------------------------
>Trichormus_variabilis/CY/CB/WP_011317563.1/NCBI/1-210_50S_ribosomal_protein_L4
------------------------------------------------------------------------
----------------------------MVESVVKNWQGEQV-------GQKTFELRVA-KETTAAHIVHRA
LVRQQTNARQGTAST-----KTRAEVRGGGRKPW---RQKGTGRARAGSIRSPLWRGGGVIFGPKP--RDFD
LKMNRKERRLALRTALVSRI----------------DDLILVEE-FSNELS---RPKTKDLVAAFTRWGAEP
---ES----------------------KILLILSEF--PENVYLSARNIENLKLIAADQLNVYDLLHA----
DKIVVTTSALEKIQEVYNG-----------------------------------------------------
------------------------------------------------------------------------
--------------------------------------------
>Nostoc_linckia/CY/CB/WP_096536978.1/NCBI/1-210_50S_ribosomal_protein_L4
------------------------------------------------------------------------
----------------------------MVESVVKNWQGEEV-------GQTSFELRVA-KEQTASHIVHRA
LVRQLNNARQGTAST-----KTRSEVRGGGRKPW---RQKGTGRARAGSIRSPLWRGGGVIFGPKP--RDFN
LKMNRKERRLALRTAFLGRL----------------EDLILVEE-FSEQLS---RPKTKDLVAALARWGAAP
---EN----------------------KTLLILSEF--PENVYLSARNIENLKIIAADQLNVYDLLHA----
DKIVLTTSALEKIQEVYSA-----------------------------------------------------
------------------------------------------------------------------------
--------------------------------------------
>Nostoc_carneum/CY/CB/WP_096728872.1/NCBI/1-210_50S_ribosomal_protein_L4
------------------------------------------------------------------------
----------------------------MVQSIVKNWQGEQV-------GETSFELRVA-KEETAAHIVHRA
LVRQQTNARQGTAST-----KTRSEVRGGGRKPW---RQKGTGRARAGSIRSPLWRGGGVIFGPKP--RDFD
LKMNRKERRLALRTAFVSRI----------------DDLIVVEE-FSEQLS---RPKTKELVSALARWGAAP
---EA----------------------KTLLILSEI--AENINLSARNVENLKVIAADQLNVFDLLHA----
DKIVVTASAIEKIQEVYSA-----------------------------------------------------
------------------------------------------------------------------------
--------------------------------------------
>Nostoc_punctiforme/CY/CB/WP_012410724.1/NCBI/1-212_50S_ribosomal_protein_L4
------------------------------------------------------------------------
----------------------------MVESVVKNWQGEQV-------GETTFELRVA-KEETASHIVHRA
LVRQLTNARQGNAST-----KTRAEVRGGGRKPW---RQKGTGRARAGSIRSPLWRGGGVIFGPKP--RDFD
LKLNRKERRLALRTAFVGRI----------------DDLIVVEE-FSTELS---RPKTKDLVAALARWGVVP
---ES----------------------KALLILSEIADTDNVYLSARNIENLKLIAANQLNVFDLLHA----
DKIVVTASALEKIQEVYSA-----------------------------------------------------
------------------------------------------------------------------------
--------------------------------------------
>Nodularia_spumigena/CY/CB/WP_006196743.1/NCBI/1-212_50S_ribosomal_protein_L4
------------------------------------------------------------------------
----------------------------MVESVVKNWQGEQV-------GETTFELRVA-KESTASHIVHRA
LVRQMTNSRQGTAST-----KTRSEVRGGGRKPW---RQKGTGRARAGSIRSPLWRGGGVIFGPKP--RDYN
QKLNRKERRLALRTAFVSRA----------------DDLIVVQD-FSNELS---RPKTKELVAALARWGAAP
---EN----------------------KALLIMPIISSEDNVYLSARNIQNLKLIAADQLNVYDLLHA----
DKIVITASALAKIQEVYSA-----------------------------------------------------
------------------------------------------------------------------------
--------------------------------------------
>Anabaena_cylindrica/CY/CB/WP_015215912.1/NCBI/1-210_50S_ribosomal_protein_L4
------------------------------------------------------------------------
----------------------------MVESVVKNWQGEQV-------GETTFDLRVA-KAETAAHIVHRA
LVRQMTNSRQGTAST-----KTRSEVRGGGRKPW---RQKGTGRARAGSIRSPLWRGGGVIFGPKP--RDFN
LKLNRKERRLALRTAFVSRA----------------EDLIVVEE-FSNELQ---RPKTKELVAALARWGALP
---EQ----------------------KSLLILSEI--AENVLLSARNIENLKLIAADQLNVYDLLHA----
DKIILTSAALAKIQEVYSA-----------------------------------------------------
------------------------------------------------------------------------
--------------------------------------------
>Trichormus_azollae/CY/CB/WP_013191470.1/NCBI/1-210_50S_ribosomal_protein_L4
------------------------------------------------------------------------
----------------------------MVESVVKNWQGEQV-------GETSFDLRVA-KQETAAHIVHRA
LVRQMTNSRQGTAST-----KTRSEVRGGGRKPW---RQKGTGRARAGSIRSPLWRGGGVIFGPKP--RDFN
LKLNRKERRLALRTAFVSRA----------------EDLIVVEE-FSNELQ---RPKTKDLVAALARWGAAQ
---EQ----------------------KSLLILSEI--AENVLLSARNIENLKLIAADQLNVYDLLHA----
DKIVVTPAALEKIQEVYSA-----------------------------------------------------
------------------------------------------------------------------------
--------------------------------------------
>Dolichospermum_compactum/CY/CB/WP_096669298.1/NCBI/1-210_50S_ribosomal_protein_L4
------------------------------------------------------------------------
----------------------------MVESVIKNWQGEQV-------GETNFDLRVA-KETTAAHIVHRA
LVRQMTNSRQGTAST-----KTRAEVRGGGRKPW---RQKGTGRARAGSIRSPLWRGGGVIFGPKP--RDFD
LKMNRKERRLALRTAFISRA----------------EDLIVVEE-FSNELQ---RPKTKDLVAALARWGAAP
---EQ----------------------KALLILSEI--PENVLLSARNIENLKLIPADQLNVYDLLHA----
DKIIVTSSTLEKIQEVYSA-----------------------------------------------------
------------------------------------------------------------------------
--------------------------------------------
>Synechocystis_sp._PCC_6803/CY/CB/BAA17348.1/NCBI/1-210_50S_ribosomal_protein_L4
------------------------------------------------------------------------
----------------------------MVDCIVKNWQGEEV-------GNASLTLRVA-KEENAAHIVHRA
LVRQQNNARQGNASA-----KTRAEVRGGGRKPW---KQKGTGRARAGSIRSPLWRGGGVIFGPKP--RDYS
QKMNRKERRLALRTAIASRA----------------DNMVVVEA-FGDQFS---QPKTKELATALTRWGAKP
---EK----------------------RVLLILDEI--PENVFLSGRNIPYLKILRADNLNIYDVLVA----
DTIVATATALEKIQEVYGE-----------------------------------------------------
------------------------------------------------------------------------
--------------------------------------------
>Thermosynechococcus_elongatus_BP1/CY/CB/NP_680873.1/NCBI/1-210_50S_ribosomal_protein_L4
------------------------------------------------------------------------
----------------------------MVACVVKDWQGADS-------GEATLDLATA-KPETASHIVHRA
LVRQLANARQGTVST-----KTRAEVRGGGRKPW---RQKGTGRARAGSIRSPLWRGGGVIFGPKP--RDYS
QKMNRKERRLALRTALMSRV----------------EDLIVVQD-FADHLP---RPKTKELVTALQRWGIEP
---EQ----------------------KVLLLAADI--TETVALSARNVPTLKLLRADQLNVFDLLYA----
DRIVATTGAIAKIQEVYGD-----------------------------------------------------
------------------------------------------------------------------------
--------------------------------------------
>Mastocarpus_papillatus/CP/RA/YP_009295640.1/NCBI/1-217_50S_ribosomal_protein_L4
------------------------------------------------------------------------
-----------------------MIIEQKLTYSVLTE--EDSET-----YLKEIKLRI--NEDKGMYIIHRA
LNKQLNNNRQGNANT-----KSRGEIRGGGRKPW---KQKGSGKARAGSIRSPLWEGGGVIFGPKR--KNYN
IKINKKEKQLALRTLLHNKF----------------KQTYLVSNIITTNIN---KPNTKAVLKTISNLSINL
N-KKT----------------------KILFIVVNK--NINLRLSIRNLPNVELITADQLHIIALLKA----
NKIIITIDALNKIKEVYNA-----------------------------------------------------
------------------------------------------------------------------------
--------------------------------------------
>Dasyclonium_flaccidum/CP/RA/YP_009397480.1/NCBI/1-219_ribosomal_protein_L4
------------------------------------------------------------------------
-----------------------MNTIKKIQYSIKSNSTNYNSE-----LIKDIYLNINDSQEKQIYIVHRA
LKQQLTNYRKRNAHT-----KTRSEVRGGGKKPW---KQKGTGRARAGSNRSPLWKGGGIIFGPRK--KIYH
SKINKKEKKLALQTIIYNKF----------------SKTIVVDK-FLDQTN---EPNTKNSIKELNKIGIKI
K-DRK----------------------KILVVTENK--TKNLYLSLRNIPYIEIIDIKHINILCLLQA----
DIILITFTALSEISQENK------------------------------------------------------
------------------------------------------------------------------------
--------------------------------------------
>Polysiphonia_sertularioides/CP/RA/YP_009393964.1/NCBI/1-213_ribosomal_protein_L4
------------------------------------------------------------------------
-----------------------MSKVKILNYKIKDRNTENS--------S--IQLRISENEEGQMYIIHKA
LKQQLNNKRTRNANS-----KTRSEVQGGGRKPW---KQKGTGRARAGSSRSPLWRGGGVIFGPRT--QTYR
SKINKKERRLAINTLLYNKF----------------KKTIVVEE-LLQHIT---KPNTKKAVQEIEKFGINV
K-KNE----------------------KILIAIKES--KQNIYLSLRNIKNIEIIEVKSINILSLLQA----
DTLLITNEALQNLSSTI-------------------------------------------------------
------------------------------------------------------------------------
--------------------------------------------
>Vertebrata_thuyoides/CP/RA/YP_009394588.1/NCBI/1-210_ribosomal_protein_L4
------------------------------------------------------------------------
-----------------------MSIIKELKYQIADTDKEIK--------S--IKVRINNSAEKQMYLIHKA
LKQQLKNKRIRNAHT-----KTRSEVRGGGKKPW---KQKGTGRARAGSNRSPLWRGGGIIFGPRK--TIYR
SKINKKEKRIAINTLISNKF----------------KQTIIINN-LLGTLT---KPNTKKALEAIQKLDIKI
R-NGA----------------------KILIIVEKK--TKDVYLSFRNIKNIELIEIRSMNIISLLKA----
DTILITNKALRHLK----------------------------------------------------------
------------------------------------------------------------------------
--------------------------------------------
>Symphyocladia_dendroidea/CP/RA/YP_009393348.1/NCBI/1-216_ribosomal_protein_L4
------------------------------------------------------------------------
-----------------------MSITKQLEYKFSSKSQETS--------STMIKLKTINEHTEQMYLIHRA
LKQQLKNNRIRNAHS-----KTRSEVRGGGKKPW---KQKGTGRARAGSSRSPLWKGGGIIFGPRR--KIYK
SKINKKEKRLAINTILANKF----------------INTIVTHS-ILDNVI---NPNTKIAISEVKKLGAKI
E-KKH----------------------KLLIIVKKK--TKILYLSFRNIPNLELIEVHSINVLCLLKA----
DTIIITNCALEQINKSTF------------------------------------------------------
------------------------------------------------------------------------
--------------------------------------------
>Palisada_sp./CP/RA/ARW68746.1/NCBI/1-214_ribosomal_protein_L4
------------------------------------------------------------------------
-----------------------MTITQTIAYEVQDEINKKT--------LKTIKLKVSSSEEAQMYCIHRS
LKNQLTNGRIRNANT-----KTRSEVRGGGKKPW---KQKGTGRARAGSTRSPLWKGGGVIFGPKK--KIYK
SKINKKEKELAINTLLYNKI----------------FNTKIISQ-ISLTSD---KPRTKDAVQTLNQLGINI
E-NHK----------------------NILVIVEKK--TKLIYMSFRNLSNIELIEVKHLNILSLLKA----
EIIVITTKSLDIINKQ--------------------------------------------------------
------------------------------------------------------------------------
--------------------------------------------
>Bryothamnion_seaforthii/CP/RA/YP_009395213.1/NCBI/1-213_ribosomal_protein_L4
------------------------------------------------------------------------
-----------------------MSVNKKLEYSVIDKINSIE--------KKNLHLTINNNEEKQMYCIHKA
LKNQLTSNRKRSANT-----KTRSEVRGGGKKPW---KQKGTGRARAGSTRSPLWKGGGVIFGPKQ--KKYN
SKINRKERRLAINSILYNKF----------------LNTKVIDS-IKINAD---KPSTKNAMIAISQIGIDL
K-IKQ----------------------KVLLIVEKK--TKNLYLSFKNIPHIELIDVKGINVMCLLKA----
DFLIITNKALNQFRK---------------------------------------------------------
------------------------------------------------------------------------
--------------------------------------------
>Membranoptera_platyphylla/CP/RA/YP_009326673.1/NCBI/1-220_50S_ribosomal_protein_L4
------------------------------------------------------------------------
------------------------MEKKIITYLIKSNINNTETI-----KSKSIYLSINSNHDKQMYIIHRA
LKDQQHKHRQGNANT-----KTRSEVRGGGRKPW---KQKGTGRARAGSTRSPLWKGGGVIFGPKN--RIYQ
SKINKKERKLAIKSLIYNKF----------------KQTHIVNI-LLDKLN---KPNTKFILNEFKQSGITL
QDSKI----------------------KTLLITRES--NKMLYLSIRNLPNLELITADNLNVLSLIRA----
NKILITSDALNKISEIYDD-----------------------------------------------------
------------------------------------------------------------------------
--------------------------------------------
>Schimmelmannia_schousboei/CP/RA/YP_009295947.1/NCBI/1-219_ribosomal_protein_L4
------------------------------------------------------------------------
-----------------------MVKQEKLTYSV--ITENEESQ-----YSKDIFLKINDNHAKNMYIIHRA
LIQQLLLTRQGNAHT-----KTRSEVRGGGRKPW---KQKGTGRARVGSIRSPLWKGGGVIFGPKS--KKYI
TKINRKEKKLAVKTLIYNKY----------------KNTFIIEN-LGQNII---QPKTKFILNEIQQLNINY
E-KKN----------------------KLLIIVNQK--NSLLYLSLRNLQNIELIAANQINILSLIKA----
DKILITLDALNTINAIYNGK----------------------------------------------------
------------------------------------------------------------------------
--------------------------------------------
>Grateloupia_filicina/CP/RA/YP_009488722.1/NCBI/1-216_50S_ribosomal_protein_L4
------------------------------------------------------------------------
-----------------------MIKEKKLVYSV--IRENDT-------EDKEIMFKIKENHTQNMYIIHRS
LIRQLRKQRQGNACT-----KTRSQVRGGGKKPW---KQKGTGRARAGSIRSPLWRGGGVIFGPIT--KNYT
QKINKKEKQLALRTVIYNKF----------------KDTLVIDN-FLNDLQ---EPSTKNIVKSLQNLGIYK
N-KKE----------------------RILIIVDTK--NKNLYLSMRNLQNIELIAANQLNVLSIIKA----
HKLLITIDGLNKINEIYNG-----------------------------------------------------
------------------------------------------------------------------------
--------------------------------------------
>Gracilariopsis_mclachlanii/CP/RA/YP_009511497.1/NCBI/1-219_ribosomal_protein_L4
------------------------------------------------------------------------
-----------------------MNIEKQLIYSIRSYEDK-KIK-----YKKEITLQLNKYYDHNMYIIHRA
LINQLYNCRQGNAHT-----KTRSEVKGGGKKPW---KQKGTGRARAGSIRSPLWKGGGIIFGPRT--IKYK
KKINKKEKKLALRIILYNKF----------------KKTVVTDY-ITNNLE---KPSTKLIIDTLNNYNLNV
N-KKN----------------------NILIIVGKK--TYNLYLSTRNLKNVELIAANHLNIVSLLKA----
ENILMTTDALDIIQNIYND-----------------------------------------------------
------------------------------------------------------------------------
--------------------------------------------
>Gracilaria_firma/CP/RA/YP_009346820.1/NCBI/1-220_50S_ribosomal_protein_L4
------------------------------------------------------------------------
-----------------------MNTKKKLVYSIISSKDI-NET-----YDQEMIIKLCKQDNNNIHVLHRA
LIQQLINNRANNANT-----KTRSEVRGGGKKPW---KQKGTGRARAGSNRSPLWRGGGVIFGPHT--KTNK
NKINKKEKRLALRILIENKF----------------KNTIITEN-FIDQLS---KPNTKIIIDRLKKYKLDT
N-KKN----------------------NILIIVSEK--TCNLYLSTRNLKNVELLNANHLNIISLLKA----
NQIIINKDALNIINKTYNEQ----------------------------------------------------
------------------------------------------------------------------------
--------------------------------------------
>Sheathia_arcuata/CP/RA/YP_009390089.1/NCBI/1-214_50S_ribosomal_protein_L4
------------------------------------------------------------------------
-----------------------MATDTTITYKASSEYRQ--NE-----GKPEIKLKI--ATSNSMYIIHSA
LVKQLATKRQGTAHS-----KTRSEVRGGGRKPW---KQKGTGKARAGSIRSPLWKGGGVTFGPRT--RNYI
SKINTKERKLAIRTLLYNKA----------------PHILVISN-EEIFLA---KPSTQLLLDKIQNLNLDL
N---K----------------------RILIIVDNK--DKTLYLSHRNLQNIDIIQANQINIIALLNA----
EQILITSTSLKQIEEVYND-----------------------------------------------------
------------------------------------------------------------------------
--------------------------------------------
>Porolithon_onkodes/CP/RA/YP_009502115.1/NCBI/1-209_50S_ribosomal_protein_L4
------------------------------------------------------------------------
-------------------------MANQIEYKI---KSF--SK-----DTKTLKLSV--SNSNTMHSIHKL
ATKQLHEKRQGNANS-----KTRSEVRGGGKKPW---KQKGTGRARAGSTRSPLWRGGGVIFGPKT--KEYS
KKVNKKEKHLALCNLLYNRK----------------DFTISFNS-SVFTLQ---QPKTKFFLKKLQDLNVDL
T---T----------------------KILIIVTKK--NLHIQRVTKNIQNIELICVNQLNIIAIIKA----
KQILIENDAIDIINHLSNE-----------------------------------------------------
------------------------------------------------------------------------
--------------------------------------------
>Sporolithon_durum/CP/RA/YP_009244022.1/NCBI/1-214_ribosomal_protein_L4
------------------------------------------------------------------------
-----------------------MTVETNITYSVLSSESI--KK-----YDKELKLKV--SNTNGMYIIHRA
LVQQLHEKRQGNANC-----KNRSEVRGGGKKPW---KQKGTGKARAGSIRSPLWRGGGVIFGPKS--KEFH
KKINKREKQLALRTLLYNKK----------------QNTIIIEN-TENLVQ---QTKTQKVLKQLKNLQIDT
I---K----------------------QVLIIVGKK--EKQLYLTTRNLHNIEIIDASHINIYAILKA----
QTIIIEAKALDIIHKIYNG-----------------------------------------------------
------------------------------------------------------------------------
--------------------------------------------
>Neoizziella_asiatica/CP/RA/YP_009314769.1/NCBI/1-214_Ribosomal_protein_L4
------------------------------------------------------------------------
-----------------------MSIKQTISYNIYKDNCK--TE-----DKKHLDLNI--SPNNSLYIVHRS
LIKQVEEKRQGTAST-----KTRSEVRGGGRKPW---KQKGTGKARAGSIRSPLWRGGGVIFGPKP--KNYK
LKLNNKEKKLALRNVLYNKI----------------HSTILINE-DELLLN---SPKTQEASKKLISLGIQK
N---H----------------------KTLIIVKKK--FKNLYLATRNIENIELIQVNHLNIRSLLNA----
NHIILSEQSLATINDIYNA-----------------------------------------------------
------------------------------------------------------------------------
--------------------------------------------
>Nemalion_sp._H.1444/CP/RA/SCW23020.1/NCBI/1-214_Ribosomal_protein_L4
------------------------------------------------------------------------
-----------------------MSIENTAHYKVHKSDSN--IN-----ETQEVRLKT--SSQGAAYIVYRG
LVNQMSKSRQGTACT-----KTRSEVRGGGKKPW---KQKGTGKARAGSIRSPLWRGGGIIFGPKP--QKYK
SKINFKEKQLAIRNTLLNKA----------------PDTTLINY-DRLQLD---CPKTRLICERLKAMNIDL
T---Q----------------------STLIIINKK--DANLYLGIRNIKNVELLQADSLNILSLLKA----
NSIIITHEALSIIKETYNG-----------------------------------------------------
------------------------------------------------------------------------
--------------------------------------------
>Ahnfeltia_plicata/CP/RA/YP_009294001.1/NCBI/1-214_ribosomal_protein_L4
------------------------------------------------------------------------
-----------------------MAIEKQLEYPVYTMTGT--VD-----ETKKINLKI--CDINGMYVVHRA
LIKQLSQKRQGNASC-----KTRSEVRGGGRKPW---KQKGTGRARVGSTRSPLWRGGGVIFGPKP--RIYT
KKINKKEKQLALRTLFYNKL----------------RNTILVSD-FHSKIE---KPKTQLIIESLKIFRINS
L---A----------------------KVLIIVQEK--NANLYLSTRNLKNVEIIAASQINILSLLKA----
DKLIITLDALNKIQEVYNA-----------------------------------------------------
------------------------------------------------------------------------
--------------------------------------------
>Kappaphycus_alvarezii/CP/RA/YP_009449664.1/NCBI/1-207_50S_ribosomal_protein_L4
------------------------------------------------------------------------
------------------------MIKEKIKYSFYSYD---------------KDTKLTNNIKKSMYLIHRA
LTQQLYNKRQGNAHS-----KTRGEIQGGGRKPW---KQKGTGKARAGSIRSPLWKGGGSIFGPQH--KKYC
IKLNKKEKQLALKYLLNNKL----------------DNTIIVEN-FLENIE---YPNTKLALNHIQDLGIKT
N---I----------------------KILIIIRAK--NKNLYLSTRNVKNIEIIKADQLNTIALLKA----
EKLIITPQAIDRINEVYNG-----------------------------------------------------
------------------------------------------------------------------------
--------------------------------------------
>Pyropia_fucicola/CP/RA/AIA21546.1/NCBI/1-214_50S_ribosomal_protein_L4
------------------------------------------------------------------------
-----------------------MTVNTQLNYQVYNWEGQ--VS-----GNADLNLKV--SQDSGMYLVHRA
LVKQSNEKRQGSANT-----KTRSEVRGGGRKPW---RQKGTGRARAGSIRSPLWRGGGVIFGPKP--RSFT
KKMNKKERQLALRTALNNKS----------------VNTLIVEN-FNSYFH---QPKTKLFMEAIHRWNLDL
N---K----------------------KVLVIVDTK--DPNVYLSIRNLHNVELISADTLNIMALLAA----
HKIIITVDALSKIQEVYNG-----------------------------------------------------
------------------------------------------------------------------------
--------------------------------------------
>Chara_braunii/CP/LP/G17149(CHBRA208g00120)/ORCA/43-337_Unassigned:_50S_ribosomal_protein_L4
----------------------------------------------MRKSMSPAFHGLKRADGFVQCGVRRD
VASIWSSSFARSAESSQRAVGRGRWVMDAATLPVLSFDGAATG------SEVTMDLKVA-SKQTARAVIHRG
VITELRNKRRGTAST-----LTRAEVRGGGRKPY---KQKGTGRARRGSTRTPLTRGGGVIFGPKP--RDWS
VKINRKEKQLGISTAIQSAA----------------PNALVVED-FDEQFAD-QRPKTKNFIAFLNRLGIAS
---GD----------------------HALVMTTTM--NENVYKSSRNLKNLKLITPRTLTVYDILRA----
DKVVFTKSAVEYLNNRYGEENFGKLSETEDEGEEEGEEEGEN--NEG-AE----------------------
------------------------------------------------------------------------
--------------------------------------------
>Azolla_filiculoides/CP/LP/Azfi_s0056.g034220/FEBA/1-298_50S_ribosomal_protein_L4_[0.875]
-------MATSSLLLP-------PTGLGMASSSLLLSGKSLLLPPLS------------LV---NR------
------AN--RANRANRGNRATSYTPPMAVALPVLTFQGEVSD------KEVDLDLKSA-RPETARAVVHRG
LITEQQNRRRGTAST-----LTKGEVRGGGRKPY---KQKKTGRARRGSQRTPLRPGGGVIFGPKP--RDWS
IKINKKEKRLAISTALQRAA----------------SSFIVVED-FEESM----EPKTKVFISALKRWGADP
---TK----------------------PSLLFTMNA--TENLVKSSQNLNTIRLMTPRNLNLFDVLKA----
QKLIFTKSSIEYLNERYGVDGVEEDSDVEDEEEGDEEDEEGG--EEESSETS--------------------
------------------------------------------------------------------------
--------------------------------------------
>Salvinia_cucullata/CY/LP/Sacu_v1.1_s0219.g026142/FEBA/1-281_50S_ribosomal_protein_L4_[0.875]
---------MASLLVS-------TLGYGLRIETHSSSG--------S------------LF---HR------
------TS--RLLKLSNSRKPQFCCRASAVALPVLTFEGEASTR-----GDVELDLRCA-RPETARAVVHRG
LITEQQNKRRGTAST-----LTRGEVRGGGRKPY---KQKKTGRARRGSQRTPLRPGGGIIFGPKP--RDWS
IKINRKEKRLAISTALQNAS----------------PGFIVVED-FEDSV----EPKTKDFIAAMRRWGADP
---SK----------------------PSLLFTMNA--TDNLVKSSRNLSTVKLMTPRNLNLFDVLKA----
HKLIFTRSAIDYLNQCYGIDGDDEQIEDDAT-SGEEEDSDEA---------V--------------------
------------------------------------------------------------------------
--------------------------------------------
>Marchantia_polymorpha/CP/LP/Mapoly0001s0232.1/PHYT/1-303_50S_RIBOSOMAL_PROTEIN_L4
MASSCGAAATTMLAQS-------TAGLAALG----FS------ASSVNVPTPAGFSGLRALAPLKK------
------NA----LVAGRNAHKCAGVVMAAVAIPVITFDGASA-------GEQTISLKSA-RPETAGAVVHRG
VITELQNRRRGTAST-----LTRSEVRGGGRKPF---KQKGTGQARRGSQRTPLRPGGGVVFGPKP--VDWR
IKINKKEKQLAISTALQSAA----------------VDALVVDD-LETGLT---APKTKEFLAALKRWGVSP
---AQ----------------------YSVIFTTEV--SKELELSSRNIKTVKILTPRSLNLYDVLRA----
DKLLFTKAGLEYLNNTYGAEDYADFEEGDIIETQAEDAATVA--DVE-------------------------
------------------------------------------------------------------------
--------------------------------------------
>Physcomitrella_patens/CP/LP/XP_024382335.1/NCBI/1-308
------------MAST-------TAGVALPLTSS----SSSLASPLSHSTTNASFSGLKVVPSLKR------
------ASVKKALQCQ-SAAKPGKVVAMAVTLPMLTFEGEAA-------GEVEMDLRTA-RPETAKAVVHRG
VICEMQNRRRGTAST-----LTRSEVRGGGRKPY---KQKGTGRARQGSIRTPLRPGGGVVFGPKP--KDWS
IKINKKEKRLAISTALQSAS----------------VNTVVVED-FEDKFT---TPKTKEFISALKRWGVKQ
---GE----------------------NSLLFSVNP--SESLVLSSRNVSTVKLITPRNLNLYDVLRA----
DKLILTKSSVEYLEQMYGASGSFEIIVGDGEGEEEDSAIEEA--SEEAVEPETSS-----------------
------------------------------------------------------------------------
--------------------------------------------
>Selaginella_moellendorffii/CP/LP/XP_002978199.2/NCBI/3-309_50S_ribosomal_protein_L4
-------MATT--LSP-----------A-------------------WNPRCVVYEGLSVRSSFFQ-----S
PAAIPAPAPQNVERSRRNATIRAASSSGGATLPLFSFDGECT-------GSVFLDLKVA-SAHTARGLVHRG
VITELQNRRRGTAST-----KTRAEVRGGGRKPY---KQKGTGRARRGSQRTPLRPGGGIVFGPKP--KDWG
IKINKKEKRLAISTALQSAA----------------VDSIAVED-FEEKFT---EPKTKFFLAAMERWGVDV
---SK----------------------HSLIFATNV--NDFLEKSSRNIKTVKMLTPRSLNLYDVLRA----
DKILFTSSGIDYLNQSYGVKSQLEEEEEESDESEEEEEEDED--GEEEIEEDQGDD-EEDQSS---------
------------------------------------------------------------------------
--------------------------------------------
>Nicotiana_tabacum/CP/LP/O80361.1/NCBI/1-282_50S_ribosomal_protein_L4
-----------------------------MAASLSFFSSSIFLSNPNIQSSKH--LLF------RS------
------P---KQLS---VAAIATIRSEVA-TIPILSFDGAEV-------GSTTLNLKSA-PLDTARAVVHRG
LTTDLRNQRRGTAST-----LTRSEVRGGGIKPY---PQKKTGRARRGSNRTPLRPGGGVVFGPKP--KDWS
VKINKKEKRLAISTALSSAS----------------ENTIVVEE-FNDKFE---KPKTKEFIDLMRRWGLDP
---KE----------------------KSLFLMTDV--SDNVILSSRNIGTLKMLTPRTLNLFDILDS----
EKLVLTKSAVDFLNERYGDENEWEDEEEDDQED-ND-GG-----EA--------EESTE-SSE---------
------------------------------------------------------------------------
--------------------------------------------
>Pisum_sativum/CP/LP/Psat4g224360/PRGA/1-301_ribosomal_Protein_L4/1-301
-------MAS-------------LSTLTPTSTSLSFFSSSFFISNPSTTLTHS-KFKF------LP------
------N---SN----SHSTSLSISCKLA-TLPLLSFSGEKV-------GESTLDIKSA-TPDTSRAVVHRA
IVHDLQNKRRGTAST-----LTRAEVRGGGRKPY---GQKKTGRARQGSIRTPLRPGGGVIFGPKP--RDWS
IKINKKEKRLAISTAVASAA----------------VNTVVVEE-FGAEFE--GNPKTKDFIAAMKRWGLTP
---KE----------------------KVTFLMTEV--SEEVLLSSRNIGKLKILTPRTLNLYDILNA----
TKIVLTPGAVDYLNGRYGFSDQDDGDYDEEEAD----IV-----EE-VVEDGQEGPDTEESTGVVN------
------------------------------------------------------------------------
--------------------------------------------
>Arachis_duranensis/CP/LP/XP_015938901.1/NCBI/1-296_50S_ribosomal_protein_L4
---------M-------------CSLTTPASTSLSFFSSSIFFNNTKIPKLHS-------------------
------P---SK----PFSHSLSVACKAA-TLPLLSFSGDKI-------GEAQLDLRAA-PPDTARAVVHRA
IITDLQNKRRGTAST-----LTRAEVRGGGRKPY---PQKKTGRARRGSNRTPLRPGGGVIFGPKP--RDWS
IKINRKEKRLAISTAMASAA----------------VNTFVVED-FAEEFQ--GKPKTKEFIAAMKRWGLDP
---KE----------------------KAMFLMMEV--PENVVLSSRNIGTVKVLTPRTLNLFDILNA----
DKLVLTPAAVDYLNKRYGVDYQGGDDEDEEEEE-EEDYE-----DEGVAEEGS-ETNKEDSSDVVN------
------------------------------------------------------------------------
--------------------------------------------
>Oryza_sativa_japonica/CP/LP/XP_015628628.1/NCBI/1-323_50S_ribosomal_protein_L4
-------MAASSVASTLLLSLSSSSSPFLSPTSVSFLPSAAAAASSSPRVAVA-------------------
----------AGKQKAAISVLRALRAEAA-TLPVLSFTGEKV-------GEVALDLKSA-PPSTARAVVHRA
IITDRQNKRRGTAST-----LTRGEVRGGGRKPY---QQKKTGKARRGSMRTPLRPGGGVIFGPKP--RDWS
IKINRKEKRLAISTALASAAVA--------------DDAFVVEE-FDEEFA--AGPKTRDFVAALQRWGLDP
---KE----------------------KAMFFATDF--ADNVRLSGRNIGSLKMLTPRTLNLYDILDA----
RKLFFTPAAINYLNSRYGATVFDEYEDDTNGEDDGEEEAEELQEGEGSAEEAAQDEAAETEADSNS------
------------------------------------------------------------------------
--------------------------------------------
>Zea_mays/CP/LP/PWZ55074.1/NCBI/1-304_50S_ribosomal_protein_L4/1-304
-------MPAAAVASPLLLSLSSSSSHFLSSSSTSFFPPSSAAVAP-----HA-------------------
----------AVRTKAAVSVLRALRAEAA-TLPVLSFTGEKV-------GEVTLDLKSA-PPSTARAVVHRA
IITDRQNARRGTAST-----LTRGEVRGGGRKPY---QQKKTGKARRGSQRTPLRPGGGVVFGPKP--RDWS
IKINRKEKRLAISTAIVSA--A--------------KDAFVVEE-FEEAFA--SGPKTRDFVAALQRWGLDP
---KQ----------------------KAMFFATDF--DDNVRLSGRNIGSLKMLTPRTLNLYDILDA----
RKLFFTPAAVDYLNSRYGASVSDDYYTDD--EDDGEEELVEQEAEEGTTADAAPGT----------------
------------------------------------------------------------------------
--------------------------------------------
>Ricinus_communis/CP/LP/XP_002525600.1/NCBI/1-283_50S_ribosomal_protein_L4
-------MAA-------------ISIRTAPPTSLSFFSSSLFTTPK--------FQSF------SK------
------P---NSLNPPNSSLSLSISCQVS-TLPILSFTGEKI-------GETYLDLKTA-PPDTARAVVHRA
IITDQQNKRRGTAST-----LTRAEVRGGGKKPY---QQKKTGRARRGSSRTPLRPGGGVIFGPKP--RDWS
IKINKKEKRLAISTALCSAT----------------ESMLCVEE-FGDKFE---KPKTKDFIEAMKRWGLDP
---KE----------------------KVMFLMMDV--ADSVGLSSRNIGTLRMLTPRTLNLFDILNS----
DKLVLTPDAVDYLNGRYGVDVDIDNEDDEEEEG-ESEQD-----AG--------EE----------------
------------------------------------------------------------------------
--------------------------------------------
>Arabidopsis_lyrata_subsp._lyrata/CP/LP/XP_020866493.1/NCBI/1-282_50S_ribosomal_protein_L4
-----------------------MASSATAPNPLSFFSSSLFLSSSHQIPK-T-YISV------AK------
------F---GS---GRVSKPLSVASQLA-TLPIISFEGEKV-------GETYLDLKTA-PEDTARAVVHRA
IVTDLQNKRRGTAST-----LTRGEVRGGGIKPY---AQKKTGHARRGSQRTPLRPGGGVVFGPRP--KDWS
IKINRKEKKLAISTALSSAVSAE-------------GGAIVVEE-FGEKFE---KPKTKDFLAAMQRWGLDP
---KE----------------------KAMFLMIDV--DENVAKSSRNIGTLRMLTPRTLNLFDILNS----
DKLVLTPAAVEFLNARYGVDAVEEEDDDEDDTE-GSEEA---------------------------------
------------------------------------------------------------------------
--------------------------------------------
>Arabidopsis_thaliana/CP/LP/O50061.2/NCBI/1-282_50S_ribosomal_protein_L4
-----------------------MASSATAPNSLSFFSSSLFLSSSHQIPK-T-YISV------SK------
------L---GS---GRVSKPLSVSSQLA-TLPILSFEGEKV-------GETYLDLKAA-PEDTARAVVHRA
IVTDLNNKRRGTAST-----LTRGEVRGGGIKPY---SQKKTGHARRGSQRTPLRPGGGVVFGPRP--KDWS
IKINRKEKKLAISTALSSAASAE-------------GGAIVVEE-FGEKFE---KPKTKDFLAAMQRWGLDP
---KE----------------------KAMFLMIDV--DENVAKSSRNIGTLRMLTPRTLNLFDILNA----
DKLVLTPAAVEFLNARYGVDAVEEEDDDEDETE-GSEEA---------------------------------
------------------------------------------------------------------------
--------------------------------------------
>Brassica_rapa/CP/LP/XP_009118972.1/NCBI/1-283_Predicted:_50S_ribosomal_protein_L4
-----------------------MASSATAPNSLSFFSSSLFLSSSHKIPK-T-YISV------AK------
------P---SS---GRVSKPLSVAAQLA-TLPIFSFEGERV-------GETYLDLKTA-PEETARAVVHRA
IVNDLQNKRRGTAST-----LTRGEVRGGGIKPY---AQKKTGNARRGSQRTPLRPGGGVVFGPKP--RDWS
IKINRKEKRLAISTAISSAASSE-------------GGAIVVEE-FGDRFE---KPKTKDFLAAMKRWGLDP
---KE----------------------KAMFLMIDV--EENVAKSGRNIGTLRMLTPRTLNLFDILNS----
DKLVLTPAAVEFLNARYGVDSEI-GEEDEDDAE-GAEEP-----AE--------------------------
------------------------------------------------------------------------
--------------------------------------------
>Brassica_oleracea_var._oleracea/CP/LP/XP_013585959.1/NCBI/1-288_Predicted:_50S_ribosomal_protein_L4
-----------------------MASSATAPNSLSFFSSSLFLSSSHQIPR-N-YISV------AK------
------P---SS---GRVSKPLSVAAQLA-TLPIFSFEGERV-------GETYLDLKTA-PEDTARAVVHRA
IVNDLQNKRRGTAST-----LTRGEVRGGGIKPY---AQKKTGNARRGSQRTPLRPGGGVVFGPKP--RDWT
IKINRKEKRLAISTAISSAASSE-------------GGAIVVEE-FGDRFE---KPKTKDFLAAMKRWGLDP
---KE----------------------KAMFLMIDV--EENVAKSGRNIGTLRMLTPRTLNLFDILNS----
DKLVLTPAAVEFLNARYGVESFETDEEDEDDTE-GAEEA-----AD--------EQGA--------------
------------------------------------------------------------------------
--------------------------------------------
>Eucalyptus_grandis/CP/LP/XP_010033025.1/NCBI/1-283_PREDICTED:_50S_ribosomal_protein_L4
------------------------MATFASPASLSFLSCSLFAASSRGTLKAA-A--L------PR------
------P----GSSKPA-PRPLSVAAELT-TLPILDFSGEKV-------GETYLDLRSA-PPETARAVVHRA
LVTDLRNKRRGTAST-----LTRGEVRGGGRKPY---PQKKTGRARRGSQTTPLRPGGGVVFGPRP--RDWS
IKINRKEKRLAMSTALSSAA----------------GSVTVVED-FGDKFE---TPKTRDFAEAMRRWGLDP
---KE----------------------KSMFLMTEV--ADIVQLSSRNIGTLKMLTPRTLNLFDILNA----
DRLVLTPEAVNFLNARYGVDSEGDGEEDGDEEE-GEEGG-----ES--------DEN---------------
------------------------------------------------------------------------
--------------------------------------------
>Citrus_clementina/CP/LP/XP_006425034.1/NCBI/1-288_50S_ribosomal_protein_L4
--------------------------MAASSSSLSFFSSTIFLTSSSNKVPK--PIQL------AK------
------P---NSLINL-PPKPLIVSSQLASPLPILSFTGEKI-------GETYLDLKSA-APDTARAVVHRA
LITDMQNKRRGTAST-----LTRGEVRGGGRKPY---SQKKTGRARRGSNRTPLRPGGGVVFGPKP--RDWS
IKINKKEKRLAISTAIASAAAA--------------ENTIVVEE-FDGKFE---RPKTKEFIEAMRRWGLDP
---KQ----------------------KATFLVMEV--SENVEKSSRNIGTLKMLTPRTLNLFDILDA----
ETLVLTPSTVDFLNGRYGVEFEGDGDEEEEESE-AREAG-----EE--------SDAAE-------------
------------------------------------------------------------------------
--------------------------------------------
>Vitis_vinifera/CP/LP/XP_019076024.1/NCBI/1-290_50S_ribosomal_protein_L4
------------------------MATTATSPSISFFSSSIFGSSSRQNP--N-FLST------FK------
------P---NSFLKP--LKPLSVRSDLV-AIPILSFTGEKV-------GETQLNLKSA-PLDTARAVVHRG
IITDLQNRRRGTAST-----LTRGEVRGGGKKPY---PQKKTGRARRGSQRTPLRPGGGVVFGPKP--RDWS
IKINRKEKRLAISTAMSSAA----------------VNTIVVED-FSDKFD---KPKTKEFISAMKRWGIDP
---KE----------------------KSMFLMTEV--SDNVRLSSRNIGTLKMLTPRTLNLFDILNS----
DKLVLTQETVDYLNRMYAVEAIGEEADDEEEYE-DGDEG-----LE--------AADE--NSNVTE------
------------------------------------------------------------------------
--------------------------------------------
>Morus_notabilis/CP/LP/XP_010104677.1/NCBI/1-293_50S_ribosomal_protein_L4
--------MA-------------TTATTTAPSSLSFFSSSVFFTSSQRQTLKP-FLSF------KT------
------P---NSLKSPT-PKPLSIISELA-TLPVLSFTGEKV-------GETFLDLKSA-PPETARAVVHRG
IITDLQNKRRGTAST-----LTRGEVRGGGRKPY---PQKKTGRARSGSIRSPLRPGGGVVFGPKP--RDWS
IKINRKEKRLAISTAVASAA----------------VNTIVVED-FGDKFE---RPKTKEFIAALKRWGIDP
---KE----------------------KSTFLMMDV--TENLVLSSRNIGTLKILTPRTLNLFDILNA----
DKLVLTPGAVYYLNERYGVDFEGESEEDDEESA-EEEGT-----V------------DENPSSAE-------
------------------------------------------------------------------------
--------------------------------------------
>Rosa_chinensis/CP/LP/XP_024161159.1/NCBI/1-291_50S_ribosomal_protein_L4
---------------------------MATSSSLSFFTSSIFLTSSSHKPLSA-T--L------LR------
------P---NSLKS---PKPLTLTAELA-TLPVLSFTGDKV-------GETFLDLKSA-LPDTARAVVHRA
VIHDLQNKRRGTAST-----LTRGEVRGGGRKPY---PQKKTGRARQGSTRTPLRPGGGVVFGPKP--RDWS
IKINRKEKRLAISTAVASAA----------------ENTIVVED-FSDEFERLEKPKTTEFIAAMKRWGLDP
---KE----------------------KTTFFMLEV--ADKVKLSSRNIGTLKMLTPRTLNLFDILNA----
DKLILTPETVDYLNGRYGVDFEGETEDEDEEDA-GEEQG-----TE--------GAVEDESSDVAE------
------------------------------------------------------------------------
--------------------------------------------
>Chlorella_sorokiniana/CP/GA/PRW45732.1/NCBI/1-250_50S_ribosomal_L4
----------------------------MQAACSTFC------------------RGT-ALQAFKPAAQ---
-----Q------KQQRPSLVVRASKLAEPAALPVKTLSGSD-A------GEASIALRVA-EEDTATGLVHRY
LTTVMRNARQGNAST-----LTRSEVRGGGKKPY---KQKGSGNARRGSRRSPLMPGGGISFGPKP--RDWS
ASMNKKEKKLALSTALQSAA----------------ADMVVCDD-F-SAMQ---EVKTKALVSALASMGVQE
---GE----------------------KVLLIVNEP--NNTVYLSGRNVPTLAINTASAVQVYDVLNA----
DRIIVEKSALAYLNEWFGGEQ---------------------------------------------------
------------------------------------------------------------------------
--------------------------------------------
>Auxenochlorella_protothecoides/CP/GA/XP_011400222.1/NCBI/1-271_50S_ribosomal_protein_L4
-------------------------------MQSAAF------------------RGT-RVQPFVACAP---
-----LTRSLNISRRAAPTPIRASLLAPAAPITVRGWDGSE-S------GTQNLSLIVA-DPETSKGLVHRY
LITVRQNMRAGTAST-----LTRGEVRGGGRKPY---KQKGTGNARRGSTRSPLIVGGGVAFGPKP--RDWT
IGMNKKERRLALATALQSAA----------------PDMVVVGS-VAEAVP---EVKTKNLVAKLESIGVFP
M--EE----------------------KVLLIVAEP--TEAVALSARNVENLSVNRAEAVRIYDLLNA----
DRIVVESRALDFLNAQFGLDLGEEEPEVEGELSHTAA-----------------------------------
------------------------------------------------------------------------
--------------------------------------------
>Chlamydomonas_reinhardtii/CP/GA/XP_001697380.1/NCBI/1-243_Chloroplast_ribosomal_protein_L4
----------------------------MQ--------------------------TM-RVA-FRPAA----
------------TSR-STVVTRASAVAAPASIPYKAADGSS-K------GTQQLALKVA-E-DSAKGLVHRY
LVMVQQNARQGTAST-----LTRSEVRGGGKKPY---AQKGTGNARRGSSVSPLFPGGGVTFGPKP--KDWS
ISMNKKERRLALATALQSAT----------------ADMIVVES-LAGKLQ---DTKTKSMVALLEKLGANA
M--ER----------------------KVLLITKEE--RPDVTLAGRNIAKLTMNTASAISVFDVLNA----
DHIIIEDEALAHVQSFYGAAAPASA-----------------------------------------------
------------------------------------------------------------------------
--------------------------------------------
>Tetrabaena_socialis/CP/GA/PNH02848.1/NCBI/1-249_50S_ribosomal_protein_L4
----------------------------MQ--------------------------TM-RLSAFKAGP----
------------ASRSRCLVVRNSVAAKPVAIPFKGVDGSD-K------GSHELALRVA-PESSAKGLVHRY
VCLVLQNARQGTAST-----LTRSEVRGGGRKPY---AQKGTGSARRGSITSPLFPGGGITFGPKP--KDWT
ISMNKKERRLAFATALQSAA----------------PDMTVIES-LEGKLS---EQKTKAVVELFSKVGVDV
M--AK----------------------KVLLITKED--RKDVSLAGRNIAKLKFNTANSISVFDVLNA----
DQIVIEEEALAHVTAFYGKAAKEEEAEA--------------------------------------------
------------------------------------------------------------------------
--------------------------------------------
>Bathycoccus_prasinos/CP/GA/XP_007512129.1/NCBI/10-262_50S_ribosomal_protein_L4
----------------------------MQSLCASF-------------------RGQ-SLNNK--TAT---
-----S------SAATTRRATPSKFCVNAASVGKVKFDGSS-N------GEANLDLKVA-RNEVAKGIVHKY
VVMVRQNARRGTAST-----LTKSEVRGGGRKPY---KQKGTGNARLGSKRSPLLPGGGVTFGPKP--KDWS
IKMNKKERRLAMATAIQSAA----------------SSMIVVDG-INSGVT---VPKSKAFQDALKSWGVNV
N--DE----------------------KTYVITKDA--PKEVELATRNMARVVHADITKLNVYDVLNA----
DKVVVDEAALGYLNDFYGAAGRAWA-----------------------------------------------
------------------------------------------------------------------------
--------------------------------------------
>Micromonas_commoda_sp._RCC299/CP/GA/wlab.245228.1/PHYC/8-254_Ribosomal_protein_L4/L1e
----------------------------MSA-RAAV-------------------GGA-QLKLS--AQ----
--------------RKRVARAPLRVDALAAQVSKVSFDGAS-A------GTATLDVKVA-KPDVAKGLVHKY
VVMVRQNARRGTAST-----LTKSEVRGGGRKPF---KQKGTGNARAGSSRTPLKPGGGVVFGPKP--KDWS
IKMNKKERRLAMATAIQSAAAA--------------SSMIVVDS-LAGA-----APKTKAMATALKSWGVAE
---GE----------------------KAYIITKDA--PEGVTLSTRNMARVVQTDIKHLNVYDVLNA----
DKVVVEESALQYINDFYGESGAAWA-----------------------------------------------
------------------------------------------------------------------------
--------------------------------------------
>Ostreococcus_tauri/CP/GA/XP_022840285.1/NCBI/6-252_50S_ribosomal_protein_L4
----------------------------MRS-NVSV-------------------SGA-KLAAP--S-----
--------------KRVVAQRAVAQPTRAAAIDAVTFDGAKQA------GGATLELKTA-RAEVAKGLVHKY
VVMVRQNARRGTAST-----LTKSEVRGGGRKPF---KQKGTGNARAGSNRTPLKPGGGVSFGPKP--RDWS
IKMNKKERRLAMATALQSAA----------------SAMIVVDD-ISGNVS---APGTNAFNKSLMAWGVGA
---DE----------------------KAYVITKDA--NESVAKSARNIARVVQTDVTHLNVYDVLNA----
DKVIVEKSALAQIQAFYGAEGEAWA-----------------------------------------------
------------------------------------------------------------------------
--------------------------------------------
>Ostreococcus_lucimarinus/CP/GA/e_gwEuk.15.225.1/PHYC/1-251_50S_RIBOSOMAL_PROTEIN_L4
----------------------------MRS-SAAL-------------------QGT-TAITS--PRP---
-----I------AGKRGANARVAPVVPRAAAIDAVTFDGAKSS-------AATLELKTA-RAEVARGLVHKY
VVMVRQNARRGTAST-----LTKSEVRGGGRKPF---KQKGTGNARAGSSRTPLKPGGGVSFGPKP--RDWS
IKMNKKERRLAMATALQSAA----------------SAMIVVDD-ISGNIS---APGTNAFNKSLMAWGVGA
---SE----------------------KAYVITKDA--NENVAKSARNIERVVQTDVSHLNVYDILNA----
DKVIVEASALAHISSFFGENGAAWE-----------------------------------------------
------------------------------------------------------------------------
--------------------------------------------
>Bathycoccus_prasinos/CY/GA/XP_007508610.1/NCBI/1-400_60S_ribosomal_protein_L4
------------------------------------------------------------------------
---------------------------MPAALPTVTVQNG---------NGASVALPEVFTSPIRPDIVNAV
HTGLNKNSRQAYAVSLEAGHQTAAESWGTGRAVSRIPRVPGGGTHRAGQGAFGNMCRGGRMFAPTKTWRKWH
RKVNLKEKRYAVCSALAASAVPALLMARGHRVENVPEVPLVLDD-SCEG-----TTKTSEAIKILKACGAFD
DIERVKASRAVRAGKGKMRNRRYVQRKGPLVVYAND---SGMTRAFRNIPGVELCSVDRLGLLSLAPGGHLG
RFIIWTKSAFEKLDGVFGTKAQASSSKKGWKPPAHIMTQPDL---------SRLINSDEIQSVVNAPKTGKT
RAHAPLKRNPLKNKAAMDRLNPYAKVAAEMRQRAEAERAKA-------------------KAGKKAGARSAV
GQKFYEAMLVESEYHKGGDDAELFENYKFWLGEEQVEAKPE---
>Ostreococcus_Tauri/CY/GA/OT_ostta16g01410T0/PHYC/1-397
------------------------------------------------------------------------
---------------------------MPAALPTVTVQNG---------NGASCAMPEVFLSPIRADIVNAV
HTGLAKNDRQAYAVYRRAGHQTAAESWGTGRAVSRIPRVPGGGTHRAGQGAFGNMCRGGRMFAPTKTWRRWH
RRVNIKEKRYAVCSAIAASAVPSLLLARGHRVEGVPEVPLVVDD-SASS-----IKKTAKAVELLKQLGAYA
DIEKVKASRNVRSGKGKMRNRRYVQRRGPLVVYSED---NGVTRAFRNIPGVELCSVDRLGLLTLAPGGHVG
RFIIWTKSAFEKLDSIFGTSTSKSASKKGWKPPTNIMAQTDL---------TRLINSDEIQSALNAPKLGAI
RAHAPLKRNPLKNKSAMDKLNPYAKVAREMQARAQEERSKA-------------------KAAKSNAARSAV
GQKFYESMKVDSNYE-----GELFEDFDDWLTRGAPVVQQGDE-
>Ostreococcus_lucimarinus/CY/GA/estExt_Genewise_ext.C_Chr_150168/PHYC/1-398_Ribosomal_protein_L4/L1_family
------------------------------------------------------------------------
---------------------------MPAALPVVSVQGG---------NGATSALPEVFLSPIRPDIVNAV
HTGLNKNNRQAYAVYNRAGHQTAAESWGTGRAVSRIPRVPGGGTHRAGQGAFGNMCRGGRMFAPTKVWRRWH
RRVNLKEKRYAVCSALAASAVPALLLARGHRVEGVPEVPLVVDD-SASS-----IKKTAKAVELLKQLGAYA
DVEKVKASRNIRSGKGKMRNRRYVQRRGPLVVYSED---NGVTRAFRNIPGVELCSVDRLGLLTLAPGGHVG
RFIIWTKSAFDKLDSIFGTASKKSASKKGWKPPTNIMAQTDL---------ARLINSDEVQSAVNAPKVGAT
RAHAPLKRNPLKNKSAMERLNPYAKVAREMQARAQEERSKA-------------------KAKKSATARSAV
GQKFYESMKVDSNYE-----GELFEDFDDWLTRGAPVVQGGDDE
>Micromonas_commoda_sp._RCC299/CY/GA/estExt_Genewise2Plus.C_Chr_150234/PHYT/1-395_large_subunit_ribosomal_protein_L4e_(RPL4e,_RP)
------------------------------------------------------------------------
---------------------------MPAALPTVAVQGS---------A-DTVQLPEVFLSPIRPDIVNAV
HTGLNKNNRQAYAVNKRAGHQTAAESWGTGRAVSRIPRVPGGGTHRAGQGAFGNMCRGGRMFAPTKTWRRWH
RRVNLKQKRYAVCSALAASAVPSLLMARGHHVESVPEVPLVLDD-SSEA-----ITKTAKAVKLLQEVGAYA
DVEKVKASRNLRSGKGKMRNRRYVQRKGPLVVYAND---SGITKAMRNIPGVELCSVDRLGLLTLAPGGHVG
RFIIWTKSAFEKLDSIYGTSAVKSSAKKGWKPPANIMAMPDL---------SRVINSDEIQSAINAPKEGKT
RAHAPLKRNPLKNKSAMERLNPYAKVAAEMRAKAEAASSAA-------------------KAKKTAGARSKV
GQAFYEGMKKESNYE-----GELFDGFATWLKGKPSEEEEEA--
>Auxenochlorella_protothecoides/CY/GA/KFM27485.1/NCBI/1-388_60S_ribosomal_protein_L4-1
------------------------------------------------------------------------
---------------------------MAAARPLVAVQGL-DGK-----ATEQIALPEVFLAPIRSDIVQTV
HTGLAKNKRQAYAVSSKAGHQTAAESWGTGRAVSRIPRVPGGGTHRAGQAAFGNMVRGGHMYSPTKTWRRWH
RKVAVNQKRYAVVSALAASALPALVLARGHRVENVPEVPLVVSN-AAES-----LTKTKQALALLASVGALE
DVKKVEASRNLRRGKGKMRNRRYVSRKGPLVVYAND---SGITRAFRNIPGVEVACVDRLNLLQLAPGGHLG
RFIVWTQAAFARLDAVFGTTSTASEQKKGYRLPRHVMTNGDL---------ARLINSDEVQSVVAPAKPA--
GKHAPLKKNPLRNLGSMLKLNPYAAAARRAEFRASAKK---------------------AGKKARAPGTKDT
AKAFYGNMVTDSDYI-----GEQYEVFSAWLGAEQ---------
>Chlorella_sorokiniana/CY/GA/PRW33309.1/NCBI/1-398_60S_ribosomal_L4_isoform_B
------------------------------------------------------------------------
---------------------------MAAARPLVSVIGA-EGA-----AAEQVALPAVFVAPIRSDIVQTV
HTHMAKNARQAYAVSAKAGHQTAAESWGTGRAVSRIPRVPGGGTHRAGQGAFGNMCRGGHMYAPTKVWRRWH
RKINVNQKRYAVVSAIAASALPALVMARGHKIEAVPEVPLVVSD-AAES-----ITKTKQAVELLKKVGALA
DVEKAKASKNLRRGKGKMRNRRYVQRKGPLVVYGND---AGISKAFRNLPGVEVASVDRLNLLQLAPGGHLG
RFCIWTKSAVEKLDKIFGTTETASEQKKGYKLPRHIMANGDL---------ARLINSDEIQSVVKPQKTG--
TARAALKKNPLRNLGALLKLNPYAKVARRAELLAAQKGAKAAKVEAA-----------RKAKAAARPAVKKV
SKAFYSTMITDSDYV-----GEDYEVFSSWLGTTQ---------
>Tetrabaena_socialis/CY/GA/PNH04532.1/NCBI/1-408_60S_ribosomal_protein_L4-2
------------------------------------------------------------------------
----------------------------MAARPLVNVISI-DGE-----ATEQTALPAVFTAPIRPDIVRTI
HTNMAKNSRQAYAVFMKAGHQTAAESWGTGRAVSRIPRVPGGGTHRAGQGAFGNMCRGGRMFAPTKVWRRWH
RKININQKRYAVCSALAASALPALVMARGHRIEQVAEVPLVLSD-AVEG-----VKKTSKALEILKKVGALA
DVEKSADSKSLRAGKGKMRNRRYVMRKGPLVVFAND---EGISKAFRNLPGVEVTSVDRLNLMQLAPGGHMG
RFVIWSKAAFEKLDKVYGTHTTESELKKGYKLPRSVLSNGDL---------TRLINSDEIQSAVKPAKTA-G
PKHAPLKKNPLRNLGAMIKLNPYAKVARRVEITRSAKKAVVRADKLEKIAKG------VSTGGKKDKAIKAI
GKGFYKQMLVDSEYA-----GEDYDQFTRWLEVRKQTKTA----
>Chlamydomonas_reinhardtii/CY/GA/XP_001694804.1/NCBI/1-410_ribosomal_protein_L4
------------------------------------------------------------------------
---------------------------MAAAIPMVEVHSIETGE-----KAAQVALPAVFTAPIRPDIVRTI
HTNMAKNKRQAYAVFMKAGHQTAAESWGTGRAVSRIPRVPGGGTHRAGQGAFGNMCRGGRMFAPTKVWRRWH
RKINVNQKRYAVVSALAASALPALVMARGHKIEQVPMVPLVLDD-AVEG-----VKKTSKALEILKKIGALP
DVEKSKDSKSLRAGKGKMRNRRYVMRKGPLVVFAND---EGISKAFRNLPGVEVTSVDRLNLLQLAPGGHLG
RFCIWSKSAFEKLDKVFGTATTESEQKKGYKLPRACMANGDL---------ARLINSDEIQSAVRPAKSA-G
PKHAPLKKNPLRNLGAMLKLNPYAKVARRVEITRSTKKAAKRSEKLAKIAKG------EKTGGQKDKAIKAI
GKKFYKNMLVESDYA-----GDDYDLFARWITVQKQTKTA----
>Chara_braunii/CY/LP/G21131/ORCA/1-409_60S_ribosomal_protein_L4
------------------------------------------------------------------------
---------------------------MAASRPLVTVYSSEGEK-----TSEQVPLPHVFVTPIRPDIVHFV
HYNLAKNKRTPYAVSKKAGHQTSAESWGTGRAVSRIPRVPGGGTHRAGQGAFGNMCRGGRMFAPTKIWRRWH
RKVNLNQKRYAVCSALAASALPALILARGHIIDEVPEVPLIVSD-DAEG-----LEKTSQAVKLLKKIGAYA
DVEKAKASRKIRAGKGKMRNRRYVNRKGPLIVYGSE--GSKIALAFRNLTGVDTLNVTRLNLLKLAPGSHLG
RFIIWTKSAFEKLDALYGTRDKPSEMKKNYVPPRSMMANSDL---------ARLINSDEIQSIVKPIKRD-V
K-RRVLKKNPLKNIGMMMKLNPYARTARRVRLLDLERKKAAKAAGKVYKSMEEKEFSKLASTGATKKEIQKA
GKRYYRQMVSDSDYL-------EHESFSKWLGMSQ---------
>Physcomitrella_patens/CY/LP/XP_024362746.1/NCBI/1-404_60S_ribosomal_protein_L4-like
------------------------------------------------------------------------
------------------------MATTAAARPLVTVQSVDGSE-----KGAQATLPAVFLAPIRPDVVGAV
HSALAKNKRQPYAVSVKAGHQTSAESWGTGRAVSRIPRVPGGGTHRAGQGAFGNMCRGGRMFAPTKVWRRWH
RKINLNQKRYAIASALAASAIPSLVLARGHKIEQVPEVPLVLAD-GAEG-----IEKTSAAVKLLKSVGAYA
DVEKVKASHSIRAGKGKMRNRRYVSRRGPLVVYGTE--GAKLVKAFRNIPGVEVVSVNHLNLLQLAPGGHLG
RFIVWTKSAFEKLDVVYGTQEKKSLLKKNYILPYNIMSNPDL---------SRIINSDEIQSVVRPTKVG-A
K-RRALKKNPLKNLGALLKLNPYAKTARRMEILAQERQVKAKAEKLQ-----SKRT---QLKPEEKELIKKQ
GASWYKTMVSDSEYT-------EFENFTKWLGVSQ---------
>Marchantia_polymorpha/CY/LP/Mapoly0116s0033.1/PHYT/1-404_large_subunit_ribosomal_protein_L4e
------------------------------------------------------------------------
--------------------------MAAAARPLVSIQALDGES-----GGASTTLPSVLLAPIRKDIVEFV
HANIAKNKRQPYAVSKKAGHQTSAESWGTGRAVSRIPRVPGGGTHRAGQGAFGNMCRGGRMFAPTKIWRKWH
RKVNINQKRYAVCSALAASAIPALLLARGHKIEKVPEVPLVLSD-TVES-----IEKTSAAVKILKKIGAMD
DIEKVKKSHNIRAGKGKMRNRRYISRRGPLVVYGTE--GAKLVKAFRNIPGVEVASVDRLNILQLAPGGHLG
RFIIWTKSAFEKLDSIFGSFEEKSAVKKGYRLPRSMMGNSDL---------ARIINSDEIQSIVRPKKTE-M
K-RRVLKKNPLKNLGAMLKLNPYAKTARRMELIAQEQRVKAKADKLK-----VKRA-TPQVEGATKESVKKS
GEAWYQTMISDSDYT-------EFENFTKWLGVSQ---------
>Salvinia_cucullata/CY/LP/Sacu_v1.1_s0021.g008375/FEBA/1-403_60S_ribosomal_L4
------------------------------------------------------------------------
----------------------------MAARPLVTVQSADGDV-----MTETTTLPDVLKAPIRPDIVNFV
HANMAKNKRQPYAVSKKAGHQTSAESWGTGRAVSRIPRVPGGGTHRAGQGAFGNMCRGGRMFAPTKIWRRWH
RKININQKRYAVVSALAASAIPSLVLARGHRIENVPEVPLVLDD-SVEG-----IEKTSAAVKVLQKIGAYE
DVKKVKASINIRAGKGKMRNRRYVSRRGPLIVYGTE--GAKIAKAFRNIPGVEIASVDRLNLLQLAPGGHLG
RFIIWTKCAFEKLDKIFGTADCKSETKKNYTLPRPIMANTDL---------SRIINSDEIQSVVRPTKKD-I
K-RRVLKKNPLKNLGALIKLNPYAKTARRMELLAQAQRTKARQEKLD-----SKRKSHAEVEGADKESIKKA
GEAWYKTMISDSDYT-------EFENFSKWLGVSQ---------
>Azolla_filiculoides/CY/LP/Azfi_s0312.g064197/FEBA/76478/1-403_60S_ribosomal_L4
------------------------------------------------------------------------
----------------------------MAARPLVTVQSADGDA-----MTETTTLPQVLKAPIRPDIVSFV
HANMAKNKRQPYAVSKKAGHQTSAESWGTGRAVSRIPRVPGGGTHRAGQGAFGNMCRGGRMFAPTKIWRRWH
RKININQKRYAVVSALAASAVPSLVLARGHLIQNVPEVPLVLDD-SVES-----VEKTSAAVSVLRKIGAYD
DVEKVKASVNIRAGKGKMRNRRYVSRRGPLIVYGTE--GAKLVKAFRNIPGVDVASVDRLNLLQLAPGGHLG
RFIVWTKSAFEKLDSIFGTEDCKSEVKKNYTLPRSLLANSDL---------SRIINSDEIQSVVRPTKKD-V
K-RRVLKKNPIKNLGALIKLNPYAKTARRMELLAQAQRVKAKKDKLD-----LKRKSTAEVEGADKEAIKKA
GDAWYKTMISDSDYT-------EFEVFTKWLGVSQ---------
>Selaginella_moellendorffii/CY/GA/XP_002966800.1/NCBI/1-401_60S_ribosomal_protein_L4
------------------------------------------------------------------------
--------------------------MAAAARPTVSVQVLEA--GDPTKAGVTAALAEVFKSPIRPDVVRQV
HTGIAKNKRQPYAVSKKAGHQTSAESWGTGRAVSRIPRVPGGGTHRAGQGAFGNMCRGGRMFAPTKTYRRWH
RKLNINLKRYAVVSALAASAIPSLLLARGHRIEKVPEVPLVVSD-ALES-----IEKTSVAVKALKTLGAYE
DVEKVKKSRNIRCGKGKMRNRRYVSRRGPLIIYGTE--GAKLVKAFTNIPGIEVCNVNRLNLLQLAPGGHLG
RFIIWTKCAFEKLDEIFGSFDTPAALKKNYLLPRPIMSNSDL---------SRIINSDEIQSVVRPKITD-V
K-RAPLKRNPLKNFNAMVKLNPYASTARKMM---EERRKNAKEEKLA-----AKRAQN----PEEKAAISKA
GNLWYKTMISDSDYL-------EFENFSKWLGVSQ---------
>Zea_mays/CY/LP/NP_001147047.1/NCBI/1-404_60S_ribosomal_protein_L4
------------------------------------------------------------------------
--------------------------MAASSRPLVSVKALE--GDMVTDAP-GIALPPVFGAPIRPDVVRFT
HKLLSCNKRQPYAVSRRAGHQTSAESWGTGRAVSRIPRVPGGGTHRAGQGAFGNMCRGGRMFAPTKIWRKWH
RRVNVNLRRVAVASALAATAVPALVQARGHRIETVPEMPLVISD-SAES-----IEKTSQALKILKQVGAYT
DAEKAKDSVGIRPGKGKMRNRRYINRKGPLVVYGTE--GSKVVKAFRNLPGVDVANVERLNLLDLAPGGHLG
RFVIWTESAFKKLEEVYGSFDAPSQKKKGFVLPRPKMANADL---------GRIINSDEVQSVVKPLNKE-V
K-RREKRKNPLKNMAAVLKLNPYLGTARKMATLAEAARVKARKEKLD-----SKRTKLT---SEETAKVKAA
GKAWYKTMISDSDYT-------EFENFTKWLGVTQ---------
>Oryza_sativa_Japonica_group/CY/LP/XP_015632250.1/NCBI/1-404_60S_ribosomal_protein_L4
------------------------------------------------------------------------
--------------------------MAAAARPLVSVKALE--GDMATDSA-GIQMPQVLRAPIRPDVVTFT
HKLLSCNRRQPYAVSRRAGHQTSAESWGTGRAVSRIPRVPGGGTHRAGQGAFGNMCRGGRMFAPTKIWRRWH
RRVNIRLRRIAVASALAATAVPSLVLARGHRIEGVPEFPLVVSD-SIES-----IEKTAQSIKVLKQIGAYA
DAEKTKDSVAIRAGKGKMRNRRYINRKGPLIVYGTE--GSKVVKAFRNLPGVDVANVERLNLLDLAPGGHLG
RFVIWTECAFKKLDEVYGGFDTPALKKKGFVLPRPKMANADL---------SRLINSDEVQSVVKPINKE-V
K-LREARRNPLKNVAAVLKLNPYFGTARKMAALAEAARVKARTEKLD-----SKRTKLS---PEESSKIKAA
GKAWYKTMISDSDYT-------EFENFSKWLGVTQ---------
>Nicotiana_tabacum/CY/LP/XP_016493113.1/NCBI/1-405_60S_ribosomal_protein_L4-like
------------------------------------------------------------------------
-------------------------MATAAAIPTTTVQSFE--NDMATDG--AVPLPAVMKAPIRPDVVTYV
HSNISKNARQPYAVSKKAGHQTSAESWGTGRAVSRIPRVAGGGTHRAGQAAFGNMCRGGRMFAPTKIWRRWH
RKIPVNQKRYAVASAIAASAVPSLVLARGHRIESVPELPLVVSD-SVES-----IEKTSNAVKALKQIGAYP
DAEKAKDSHAIRPGKGKMRNRRYISRKGPLIVYGTE--GAKLVKAFRNIPGVEICHVDRLNLLKLAPGGHLG
RFIVWTKSAYEKLDEIYGSFDKASEKKKGYVLPRPKMVNADL---------ARIINSDEVQSVVRPIKKD-V
NKRATLKKNPLKNLNVLLKLNPYAKTARRMSLLAEAQRVKAKKEKLD-----KKRHQVT---KEEASAIRAA
GTSWFKTMISDSDYT-------EFENFTKWLGVTQ---------
>Ricinus_communis/CY/LP/XP_002525191.1/NCBI/1-410_60S_ribosomal_protein_L4
------------------------------------------------------------------------
-----------------------MAAAAAAARPLVTVQSLPSQNDMATDAVTTVPLPDSMKASLRPDIVSFV
HAQMSKNSRQPYAVSKRAGHQTSAESWGTGRAVSRIPRVPGGGTHRAGQGAFGNMCRGGRMFAPTKIWRRWH
RKINVNQKRYALVSAIAASAIPSLVMARGHKVESVPEMPLVISD-SAES-----IEKTSTALKVLKEIGAYP
DVEKAKDSHAIRPGKGKMRNRRYISRKGPLIVYGSE--GAKLVKAFRNIPGVEVANVERLNLLKLAPGGHLG
RFVIWTKSAFEKLDSIYGSFQKSSEKKKGYVLPRSKMVNADI---------SRIINSDEVQSVVNPIKKE-V
N-RAPLKKNPLKNLNVMLKLNPYAKAARRMSLLAEAQRVKAKKEKLD-----KKRKTVT---KEEAAAIRAA
GKAWYQTMISDSDYT-------EFENFSKWLNVSQ---------
>Morus_notabilis/CY/LP/XP_010100833.1/NCBI/1-408_60S_ribosomal_protein_L4
------------------------------------------------------------------------
------------------------MAATAAVRPLVTVQALE--GDMATDTAQTVALPDVMKASIRPDIVNFV
HANISKNKRQPYAVSRRAGHQTSAESWGTGRAVSRIPRVPGGGTHRAGQGAFGNMCRGGRMFAPTKIWRRWH
RKINVNQKRYAVVSAIAASAVPSLVLARGHRIESVAELPLVISD-AAEG-----VEKTSAAIKVLKQIGAFP
DAEKAKDSHAIRPGKGKMRNRRYINRKGPLIVYGTE--GAKLVKAFRNIPGVDIINVERLNLLKLAPGGHLG
RFVIWTKSAFEKLDSIYGSFEKPSEKKKAYVLPRPKMLNADL---------ARIINSDEVQSVVRPIKKE-V
K-RAPLKKNPLKNLNSMLKLNPYAKTARRMSLLAEAQRVTAKKEKLD-----KKRKPAAS--KEEAAAIKAA
GKSWYQTMISDSDYT-------EFENFTKWLGVSQ---------
>Rosa_chinensis/CY/LP/XP_024165193.1/NCBI/1-407_60S_ribosomal_protein_L4
------------------------------------------------------------------------
------------------------MAAVAAIRPLVSVQSVE--GDMATDQAHTVALPDVMKASIRPDIVTFV
HSNISKNSRQAYAVSRKAGHQTSAESWGTGRAVSRIPRVPGGGTHRAGQAAFGNMCRGGRMFAPTKIWRRWH
RKINVNQKRYAIVSAIAASSVPSLVTARGHKIENVPELPLVISD-TAEG-----VEKTSAAIKLLKQIGAYD
DAEKAKDSHSIRPGKGKMRNRRYINRKGPLIVYGTE--GAKLVNSFRNIPGVDIINVERLNLLKLAPGGHLG
RFVIWTKCAFEKLDSIYGSFDKPSEKKKGYVLPRAKMVNADL---------ARIINSDEVQSVVRPIKRE-V
K-RAPLKKNPLKNLNTMLRLNPYAKTAKRMALLAEEQRLKSKKEKLD-----RKRKPIS---KEEACTIKAA
GKAWYQTMISDSDYT-------EFDVFQKWLGVSQ---------
>Eucalyptus_grandis/CY/LP/XP_010037925.1/NCBI/1-407_60S_ribosomal_protein_L4
------------------------------------------------------------------------
------------------------MAAAAAARPLVTVQSLD--GDMATDSAATVPLPDVMRASIRPDVVSFV
HSNISKNARQPYAVSKRAGHQTSAESWGTGRAVSRIPRVPGGGTHRAGQGAFGNMCRGGRMFAPTKIWRRWH
RRVNVNQKRYAVASAIAATAIPSLVMARGHRIESVPEMPLVIGD-SAEG-----LEKTPAAIKILKQIGAYA
DAEKAKDSQGIRPGKGKMRNRRYINRKGPLIVYGNE--GAKIEKAFRNIPGVEVANVDRLNLLKLAPGGHLG
RFVIWTKSAFEKLDSIFGSFDKPSEKKKGYLLPRSKMVNADL---------SRIINSDEVQSVVRPIKKD-V
K-RAPLKKNPLKNLNTMLRLNPYAKTARRMALLAEEQRVKAKKEKLD-----KKRKPIT---KEEAAAIRSA
GKAWYQTMISDSDYT-------EFENFSKWLGVSQ---------
>Citrus_clementina/CY/LP/XP_006428899.1/NCBI/1-405_60S_ribosomal_protein_L4
------------------------------------------------------------------------
--------------------------MAAAARPLVTVQSLE--GDMATDASSTVPLPDVMKASIRPDIVGFV
HSNISKNSRQPYAVSKKAGHQTSAESWGTGRAVSRIPRVPGGGTHRAGQGAFGNMCRGGRMFAPTKIWRRWH
RKINVNQKRYAIVSAIAASAVPSLVMARGHKIETVPEMPLVVSD-SAES-----VEKTSAALKVLKQIGAYA
DAEKAKDSQGIRPGKGKMRNRRYISRKGPLVVYSAE--GAKLVKAFRNIPGVEVVNVERLNLLKLAPGGHLG
RFIVWTKSAFEKLDEIYGKFDKGSEKKKGYVLPRSKMVNADL---------ARIINSDEVQSVVRPIKTE-V
K-RAPMKKNPLKNLNTLLRLNPYAKTARRMSLLAEAQRVKAKKEKLD-----KKRKPIT---KEEAAAIKSA
GKAWYQTMISDSDYT-------EFENFSKWLGVSQ---------
>Vitis_vinifera/CY/LP/RVW98768.1/NCBI/1-406_60S_ribosomal_protein_L4
------------------------------------------------------------------------
-------------------------MAAAAVRPLVTVQVLK--SDMATDGGNAVPLPDVMKASIRPDIVTFV
HSNISKNSRQPYAVSRRAGHQTSAESWGTGRAVSRIPRVPGGGTHRAGQGAFGNMCRGGRMFAPTKIWRRWH
RKINVNQKRYAVVSAIAASAIPSLVMARGHRIESVPELPLVIGD-SAES-----VEKTSAAIDILKQVGAYP
DAEKAKDSHAIRPGKGKMRNRRYISRKGPLIVYGTE--GAKLVKAFRNIPGVEVANVDRLNLLKLAPGGHLG
RFVIWTKSAFEKLDSIYGSFEKTSEKKNGYLLPRSKMVNADL---------ARIINSDEVQSVVRPIKKE-V
K-RAPMKKNPLKNLNTMLKLNPYAKTARRMALLAEAQRVKAKQEKLD-----KKRKQIP---KEEVAAIKAA
GKAWYQTMISDSDYT-------EFDNFSKWLGVSQ---------
>Arachis_duranensis/CY/LP/XP_015970007.1/NCBI/1-406_60S_ribosomal_protein_L4
------------------------------------------------------------------------
-------------------------MAAAAARPIVTVQALE--GDMATDSAATVPLPDVMKASIRPDIVTFV
HDNISKNSRQPYAVSRRAGHQTSAESWGTGRAVSRIPRVPGGGTHRAGQGAFGNMCRGGRMFAPTKIWRRWH
RKINVNQKRFAVVSAIAASAVPSLVLARGHRIESVPELPLVVSD-TVEG-----VEKTKEALKVLKQIGAFP
DAEKAKDSHGIRPGKGKMRNRRYISRKGPLIVYGTE--GAKAVKAFRNIPGVEVANVERLNLLKLAPGGHLG
RFVIWTKSAFEKLDSIYGTFEKASEKKNGYVLPRSKMVNADL---------ARIINSDEVQSVVRPIKKE-I
R-RATLKKNPLKNLNVMLRLNPYAKAAKRMALLAEAQRVKTKKEKLD-----KKRSTVS---KEDASAIRAA
GKAWYQTMVSDSDYA-------EFDNFSKWLGVSQ---------
>Pisum_Sativum/CY/LP/PsCam024838/PRGA/1-406_Ribosomal_protein_L4/L1e
------------------------------------------------------------------------
-------------------------MATAAARPLVTVQALE--GDAATDTPTTLPIPDVMRASIRPDIVNFV
HSNISNNSRQPYAVSRRAGHQTSAESWGTGRAVSRIPRVAGGGTHRAGQAAFGNMCRGGRMFAPTRIWRRWH
RKINVNQKRYAVVSAIAASAVPSLVLARGHRIETVPEFPLVVGD-SAEG-----VEKTKEAIKVLKKIGAFP
DAEKAKDSHGIRPGKGKMRNRRYISRKGPLIVYGTE--GAKAVKAFRNIPGVEITNVERLNLLKLAPGGHLG
RFVIWTKTAFEKLDSIYGSFDKPSEKKKGYVLPRAKMTNSDL---------TRIINSDEVQSVVRPVKKD-V
K-RATLKKNPLKNLNVMLRLNPYAKTAKRMALLAEAERVKAKKEKLD-----KKRKNIT---KEEASAIKAA
GKAWYNTMVSDSDYT-------EFDNFSKWLGVSQ---------
>Brassica_oleracea_var._oleracea/CY/LP/XP_013612104.1/NCBI/1-407_60S_ribosomal_protein_L4-1
------------------------------------------------------------------------
------------------------MAAAAAARPLVTVQGLD--GDMTTDQSSTVVLPDVMTAPVRPDIVNFV
HAQISNNSRQPYAVSKKAGHQTSAESWGTGRAVSRIPRVPGGGTHRAGQAAFGNMCRGGRMFAPTKIWRRWH
RRVNVNMKRHAIVSAIAATAVPALVMARGHKIENVPEMPLVVSD-SAEA-----VEKTAAAIKVLKQVGAYD
DAEKAKDSIGIRSGVGKMRNRRYISRKGPLVVYGTE--GAKIVKAFRNLPGVELCHVERLNLLKLAPGGHLG
RFVIWTKSAFEKLEGIYGSFEKPSEKKKGYVLPRAKMVNADL---------ARIINSDEVQSVVKPIKKD-A
K-RAVMKKNPLKNLNVMLKLNPYAKTAKRMSLLAEAQRVKAKKEKLT-----KKRKTVT---KEEALAIKAA
GKSWYQTMISDSDYT-------EFDNFTKWLGASQ---------
>Brassica_rapa/CY/LP/XP_009123293.1/NCBI/1-406_60S_ribosomal_protein_L4-1
------------------------------------------------------------------------
-------------------------MAAAAARPLVTVQGLD--GDMTTDQSTTVVLPDVMTAPVRPDIVNFV
HAQISNNSRQPYAVSKKAGHQTSAESWGTGRAVSRIPRVPGGGTHRAGQAAFGNMCRGGRMFAPTKIWRRWH
RRVNVNMKRHAIVSAIAATAVPALVMARGHKIENVPEMPLVVSD-SAEA-----VEKTAAAIKVLKQVGAYD
DAEKAKDSIGIRSGVGKMRNRRYISRKGPLVVYGTE--GAKIVKAFRNITGVELCHVERLNLLKLAPGGHLG
RFVIWTKSAFEKLEGIYGSFEKPSEKKKGYVLPRAKIVNADL---------ARIINSDEVQSVVKPIKKD-A
K-RAVMKKNPLKNLNVMLKLNPYAKTAKRMSLLAEAQRVKAKKEKLT-----KKRKTVT---KEEALAIKAA
GKSWYQTMVSDSDYT-------EFDNFTKWLGASQ---------
>Arabidopsis_lyrata_subsp._lyrata/CY/LP/XP_002882630.1/NCBI/1-406_60S_ribosomal_protein_L4-1
------------------------------------------------------------------------
-------------------------MAAAAARPLVTVQVLD--GDMSTDQSSTVVLPDVMTAPVRPDIVNFV
HAQISNNSRQPYAVSKKAGHQTSAESWGTGRAVSRIPRVPGGGTHRAGQAAFGNMCRGGRMFAPTKIWRRWH
RRVNVNMKRHAIVSAIAATAVPSLVMARGHKIENVPEMPLVVSD-SAEA-----VEKTSAAIKVLKQIGAYD
DAEKAKDSIGIRPGKGKMRNRRYISRKGPLVVYGTE--GAKIVKAFRNLPGVELCHVERLNLLKLAPGGHLG
RFVIWTKSAFEKLESIYGSFEKPSEKKKGYVLPRAKMVNADL---------ARIINSDEIQSVVKPIKKD-S
K-RAVLKKNPLKNLNVMLKLNPYAKTAKRMSLLAEAQRVKAKKEKLS-----KKRKTVT---KEEALAIKAA
GKSWYQTMISDSDYT-------EFDNFTKWLGASQ---------
>Arabidopsis_thaliana/CY/LP/NP_001030663.1/NCBI/1-405_60S_protein_L4-L1_family
------------------------------------------------------------------------
-------------------------MAAAAARPLVTIQTLD--GDMSTDQSSTVVLPDVMTAPVRPDIVNFV
HAQISNNSRQPYAVSKKAGHQTSAESWGTGRAVSRIPRVPGGGTHRAGQAAFGNMCRGGRMFAPTKIWRRWH
RRVNVNMKRHAIVSAIAATAVPALVMARGHKIENVPEMPLVVSD-SAEA-----VEKTSAAIKVLKQIGAYD
DAEKAKNSIGIRPGKGKMRNRRYISRKGPLVVYGTE--GSKIVKAFRNLPGVELCHVERLNLLKLAPGGHLG
RFVIWTKSAFEKLESIYGSFEKPSEKKKGYVLPRAKMVNADL---------ARIINSDEIQSVVNPIKKD-A
K-RAVLKKNPLKNLNVMLKLNPYAKTAKRMSLLAEAQRVKAKKEKLA-----KKRKTVT---K-EALAIKAA
GKSWYKTMISDSDYT-------EFDNFTKWLGASQ---------
