# Supplementary material for: Chloroplast Ribosomes Interact With the Insertase Alb3 in the Thylakoid Membrane
Source: Front Plant Sci. 2021 Dec 23;12:781857. doi: 10.3389/fpls.2021.781857 (PMC8733628; doi:10.3389/fpls.2021.781857)
Supplement: Supplementary file 1 [file data_sheet_1.zip › Supplement/SuppFile2.nwk]

(((((((((((((((Brassica_rapa_CY_LP:0.01199110,Brassica_oleracea_var._oleracea_CY_LP:0.00240844)0.9800:0.02367047,Arabidopsis_thaliana_CY_LP:0.01497257)0.5510:0.00303534,Arabidopsis_lyrata_subsp._lyrata_CY_LP:0.00473589)1.0000:0.09949202,Nicotiana_tabacum_CY_LP:0.10349714)0.3850:0.02120414,(Pisum_Sativum_CY_LP:0.07176953,Arachis_duranensis_CY_LP:0.05264077)0.8620:0.03094684)0.1530:0.01492111,((Citrus_clementina_CY_LP:0.05743813,Eucalyptus_grandis_CY_LP:0.06621292)0.2450:0.01100945,(Vitis_vinifera_CY_LP:0.05775806,(Rosa_chinensis_CY_LP:0.08455167,Morus_notabilis_CY_LP:0.04780444)0.6820:0.02127215)0.2200:0.01396477)0.1620:0.00748964)0.0710:0.00568869,Ricinus_communis_CY_LP:0.07285258)0.8990:0.04529950,(Oryza_sativa_Japonica_group_CY_LP:0.07895611,Zea_mays_CY_LP:0.06429181)0.9970:0.16258398)0.9600:0.09244833,Selaginella_moellendorffii_CY_GA:0.19367612)0.4700:0.03060424,(Marchantia_polymorpha_CY_LP:0.14164595,(Azolla_filiculoides_CY_LP:0.04892396,Salvinia_cucullata_CY_LP:0.04864584)0.9670:0.04343038)0.3580:0.03729335)0.2100:0.03687389,Physcomitrella_patens_CY_LP:0.15340011)0.7180:0.05703996,Chara_braunii_CY_GA:0.24250897)0.7150:0.10211552,((Chlamydomonas_reinhardtii_CY_GA:0.08179672,Tetrabaena_socialis_CY_GA:0.07133826)0.9910:0.15823724,(Chlorella_sorokiniana_CY_GA:0.10620727,Auxenochlorella_protothecoides_CY_GA:0.18160519)0.4980:0.05426993)0.7530:0.07307925)0.5270:0.09655460,(Bathycoccus_prasinos_CY_GA:0.11290881,(Micromonas_commoda_sp._RCC299_CY_GA:0.11112786,(Ostreococcus_lucimarinus_CY_GA:0.03108646,Ostreococcus_Tauri_CY_GA:0.05517071)0.9850:0.09418182)0.6560:0.05709984)0.8420:0.11995253)1.0000:1.35420897,((((Ostreococcus_lucimarinus_CP_GA:0.11357402,Ostreococcus_tauri_CP_GA:0.07963061)0.9900:0.16350775,(Micromonas_commoda_sp._RCC299_CP_GA:0.13611364,Bathycoccus_prasinos_CP_GA:0.26677487)0.8870:0.07598461)0.9670:0.20006998,((Tetrabaena_socialis_CP_GA:0.21970152,Chlamydomonas_reinhardtii_CP_GA:0.11556755)0.9980:0.21942245,(Auxenochlorella_protothecoides_CP_GA:0.38288803,Chlorella_sorokiniana_CP_GA:0.25397232)0.6350:0.09913682)0.9010:0.16055492)0.7650:0.14605256,(Chara_braunii_CP_GA:0.36923430,((((Salvinia_cucullata_CP_LP:0.22827195,Azolla_filiculoides_CP_LP:0.20564445)1.0000:0.22596907,Physcomitrella_patens_CP_LP:0.27080960)0.3620:0.06824313,(Selaginella_moellendorffii_CP_LP:0.33180728,Marchantia_polymorpha_CP_LP:0.34503693)0.4630:0.08161374)0.3120:0.04935248,((Zea_mays_CP_LP:0.11864857,Oryza_sativa_japonica_CP_LP:0.10235780)1.0000:0.22515759,(Nicotiana_tabacum_CP_LP:0.27709105,(((Arachis_duranensis_CP_LP:0.13397189,Pisum_sativum_CP_LP:0.24225150)0.7390:0.06121102,Ricinus_communis_CP_LP:0.17996050)0.3450:0.05599639,(((Brassica_oleracea_var._oleracea_CP_LP:0.01965804,Brassica_rapa_CP_LP:0.02002410)0.9970:0.04587976,(Arabidopsis_thaliana_CP_LP:0.02414751,Arabidopsis_lyrata_subsp._lyrata_CP_LP:0.01449405)0.7840:0.04205042)1.0000:0.16104103,(Eucalyptus_grandis_CP_LP:0.20331217,(Vitis_vinifera_CP_LP:0.19447081,(Citrus_clementina_CP_LP:0.18302286,(Rosa_chinensis_CP_LP:0.14281088,Morus_notabilis_CP_LP:0.14741320)0.4750:0.02390386)0.4140:0.03792938)0.1480:0.02918346)0.2010:0.04332308)0.3050:0.04189505)0.5100:0.03721754)0.7260:0.09598285)0.9980:0.18318452)0.5230:0.07597789)0.8610:0.18929582)0.6480:0.13452826,(Thermosynechococcus_elongatus_BP1_CY_CB:0.15625546,((((((((((Trichormus_azollae_CY_CB:0.01991647,Anabaena_cylindrica_CY_CB:0.02607451)0.7490:0.01235715,Dolichospermum_compactum_CY_CB:0.04945028)0.9110:0.03718393,Nodularia_spumigena_CY_CB:0.07626586)0.5820:0.01519679,Nostoc_punctiforme_CY_CB:0.05319077)0.3760:0.01751320,Nostoc_carneum_CY_CB:0.07142781)0.1890:0.00647151,(Trichormus_variabilis_CY_CB:0.06842366,Nostoc_linckia_CY_CB:0.06090159)0.3950:0.02282139)0.6470:0.04108169,(Calothrix_rhizosoleniae_CY_CB:0.11632172,(Calothrix_elsteri_CY_CB:0.13261950,(Tolypothrix_bouteillei_CY_CB:0.06483991,((Mastigocladopsis_repens_CY_CB:0.08000575,Nostocales_cyanobacterium_HT582_CY_CB:0.04013828)0.3620:0.00806101,(Fischerella_muscicola_CY_CB:0.01907689,(Fischerella_sp._NIES4106_CY_CB:0.05966546,Fischerella_thermalis_CY_CB:0.01882624)0.4730:0.01105742)0.9600:0.04904238)0.2080:0.01732072)0.2960:0.01619779)0.0700:0.01185058)0.1100:0.01447574)0.0530:0.01982589,Calothrix_sp._336_CY_CB:0.10257077)0.4230:0.04598886,Calothrix_parietina_CY_CB:0.17359847)0.8590:0.07150260,(Synechocystis_sp._PCC_6803_CY_CB:0.15007623,(Pyropia_fucicola_CP_RA:0.13890183,(Ahnfeltia_plicata_CP_RA:0.28406851,((((Nemalion_sp._H.1444_CP_RA:0.38193925,Neoizziella_asiatica_CP_RA:0.29425949)0.8700:0.12909950,Sheathia_arcuata_CP_RA:0.33912308)0.5300:0.06786320,(Sporolithon_durum_CP_RA:0.24821929,Porolithon_onkodes_CP_RA:0.39064495)0.7290:0.10221580)0.4270:0.10112573,(Mastocarpus_papillatus_CP_RA:0.24129612,(Kappaphycus_alvarezii_CP_RA:0.37848252,(((Membranoptera_platyphylla_CP_RA:0.33744642,Schimmelmannia_schousboei_CP_RA:0.19492045)0.2710:0.07826936,Grateloupia_filicina_CP_RA:0.23260592)0.2160:0.05518870,((Gracilaria_firma_CP_RA:0.26024495,Gracilariopsis_mclachlanii_CP_RA:0.21539643)0.9440:0.10576186,(Dasyclonium_flaccidum_CP_RA:0.28877703,((Bryothamnion_seaforthii_CP_RA:0.23663613,Palisada_sp._CP_RA:0.29818495)0.7580:0.09115221,(Symphyocladia_dendroidea_CP_RA:0.24659802,(Vertebrata_thuyoides_CP_RA:0.18578102,Polysiphonia_sertularioides_CP_RA:0.28745674)0.7700:0.11436363)0.3600:0.05141191)0.4380:0.06235739)0.9820:0.25543696)0.1330:0.07491061)0.2020:0.03688273)0.1800:0.05217472)0.4760:0.09179179)0.6020:0.08925564)0.9460:0.19291755)0.9830:0.44707521)0.1930:0.04906070)0.3190:0.07020732)0.8530:0.18921968);
